# Supplementary material for: The place of millet in food globalization during Late Prehistory as evidenced by new bioarchaeological data from the Caucasus
Source: Sci Rep. 2021 Jun 23;11:13124. doi: 10.1038/s41598-021-92392-9 (PMC8222238; doi:10.1038/s41598-021-92392-9)
Supplement: Supplementary file 3 — Supplementary Information 3. [file 41598_2021_92392_MOESM3_ESM.xlsx]

## Sheet: Dataset S2 Human data
Dataset S2, MARTIN et al. The place of millet in food globalization during Late Prehistory as evidenced by new bioarchaeological data from the Caucasus
Table S3.1		Human individual elemental data (Yield, %C, %N, C:Na) and stable isotope ratios (δ13C & δ15N)
#LabCode	14C	Site	Region	Period	Chrono	Archaeo. Data	#Inventory	Stored Coll.	Group	mg Ext.	Yield (mg/g)	%C	%N	C:Na	δ13C	δ15N
G13 H16		Akhchia	SJ	MBA	G-MBA	Grave 14	#1253	Anthropological Center, TBS	Human	23.7	78.8	40.6	14.1	3.3	-19.1	10.2
G13 H04	*	Atskuri Kurgan	SJ	MBA	G-MBA	Burial 1	#2701	Anthropological Center, TBS	Human	38.2	127.1	39.9	14.4	3.2	-19.4	7.4
G13 H06		Atskuri Kurgan	SJ	MBA	G-MBA	Burial 1	#2703	Anthropological Center, TBS	Human	18.7	62.1	41.4	14.7	3.3	-19.3	7.2
G13 H07		Atskuri Kurgan	SJ	MBA	G-MBA	Burial 1	#2704	Anthropological Center, TBS	Human	16.7	55.6	34.5	12.1	3.3	-19.4	8.3
G13 H09		Atskuri Kurgan	SJ	MBA	G-MBA	Burial 1	#2707	Anthropological Center, TBS	Human	16.6	55.2	41.6	14.8	3.3	-19.3	8.1
G13 H40	*	Atskuri Kurgan	SJ	MBA	G-MBA	Burial 1	#2706	Anthropological Center, TBS	Human	7	27.5	30.2	9.9	3.5	-19.9	9.3
G13 H03		Atskuri Kurgan	SJ	MBA	G-MBA	Burial 1	#2694	Anthropological Center, TBS	Human	15.7	52.2	38.2	13.6	3.3	-19.3	7.6
G13 H08		Atskuri Kurgan	SJ	MBA	G-MBA	Burial 1	#2705	Anthropological Center, TBS	Human	24.7	82.3	39.1	14	3.2	-19.1	9.1
G13 H01		Atskuri Kurgan	SJ	MBA	G-MBA	Burial 1	#2691	Anthropological Center, TBS	Human	28.5	94.3	37.7	13.3	3.3	-18.8	8.5
G13 H05		Atskuri Kurgan	SJ	MBA	G-MBA	Burial 1	#2702	Anthropological Center, TBS	Human	18	59.9	39.8	14	3.3	-19.6	8.2
G13 H02		Atskuri Kurgan	SJ	MBA	G-MBA	Burial 1	#2693	Anthropological Center, TBS	Human	21.6	71.6	38.4	13.8	3.2	-19	8.4
G13 H10		Bertkama (Chalis kurgan)	SJ	MBA	G-MBA	Long Kurgan	--	Anthropological Center, TBS	Human	12.6	41.9	35.2	11.8	3.5	-19.4	11.3
BER* H01		Bertkama (Chalis kurgan)	SJ	MBA	G-MBA	Skull #1	--	Tbilisi State University	Human	9.3	29.3	35.9	12.8	3.2	-19	8
BER* H02		Bertkama (Chalis kurgan)	SJ	MBA	G-MBA	Skull #3	--	Tbilisi State University	Human	18	59.6	40.2	14.6	3.2	-19.2	6.9
BER* H03		Bertkama (Chalis kurgan)	SJ	MBA	G-MBA	Skull #4	--	Tbilisi State University	Human	21.6	83.4	40.6	14.9	3.2	-18.8	7.8
BER* H04		Bertkama (Chalis kurgan)	SJ	MBA	G-MBA	Skull #5	--	Tbilisi State University	Human	11.4	37.8	31.8	11.6	3.2	-18.6	9.1
BER* H06		Bertkama (Chalis kurgan)	SJ	MBA	G-MBA	Skull #7	--	Tbilisi State University	Human	16.3	53.9	34.6	12.7	3.2	-18.8	7.5
BER* H07		Bertkama (Chalis kurgan)	SJ	MBA	G-MBA	Skull #8	--	Tbilisi State University	Human	9.8	32.5	34.9	11.7	3.5	-19.5	8.2
BER* H08		Bertkama (Chalis kurgan)	SJ	MBA	G-MBA	Skull #10	--	Tbilisi State University	Human	16.9	71.9	38.1	14	3.2	-18.9	8.2
BER* H09		Bertkama (Chalis kurgan)	SJ	MBA	G-MBA	Skull #11	--	Tbilisi State University	Human	11.8	45.4	42.4	14.9	3.3	-19.2	8.2
BER* H10	*	Bertkama (Chalis kurgan)	SJ	MBA	G-MBA	Skull #12	--	Tbilisi State University	Human	34.4	151.1	42.1	15.7	3.1	-19.1	7.3
BER* H11		Bertkama (Chalis kurgan)	SJ	MBA	G-MBA	Skull #13	--	Tbilisi State University	Human	12.3	39.7	36.5	13	3.3	-19.2	8.3
BER* H12		Bertkama (Chalis kurgan)	SJ	MBA	G-MBA	Skull #14	--	Tbilisi State University	Human	17	56.3	30.7	11.3	3.2	-18.7	6.9
BER* H13		Bertkama (Chalis kurgan)	SJ	MBA	G-MBA	Skull #16	--	Tbilisi State University	Human	24.2	78	40.4	15.1	3.1	-19.1	7.3
BER* H14		Bertkama (Chalis kurgan)	SJ	MBA	G-MBA	Skull #17	--	Tbilisi State University	Human	13.4	43.5	39.4	13.6	3.3	-19.4	8
BER* H15		Bertkama (Chalis kurgan)	SJ	MBA	G-MBA	Skull #18	--	Tbilisi State University	Human	16.6	54.4	40.1	13.4	3.5	-19.9	8.1
BER* H16		Bertkama (Chalis kurgan)	SJ	MBA	G-MBA	Skull #20	--	Tbilisi State University	Human	8.8	29.3	36.8	11.7	3.6	-20.2	7.9
BER* H17		Bertkama (Chalis kurgan)	SJ	MBA	G-MBA	Skull #21	--	Tbilisi State University	Human	19.4	64.4	37	13.6	3.2	-19.3	7.9
BER* H18		Bertkama (Chalis kurgan)	SJ	MBA	G-MBA	Skull #22	--	Tbilisi State University	Human	21.3	81.9	37.9	13.9	3.2	-18.7	8.1
BER* H19		Bertkama (Chalis kurgan)	SJ	MBA	G-MBA	Skull #23	--	Tbilisi State University	Human	16.6	53.7	39.2	14.5	3.1	-19.2	7.3
G13 H11		Khramebi village Nukriani	K	MBA	G-MBA	Burial 1	#1845	Anthropological Center, TBS	Human	21.9	72.8	29.7	10.3	3.3	-17.6	12.7
NAT H06	*	Natakhtari	MM	MBA	G-MBA	Burial 33	--	Mtskheta Museum	Human	22.2	88.6	41.6	15	3.2	-14.7	10.9
G13 H14	*	Tsaghvli	SK	MBA/LBA	G-MBA	Grave 35	#1989	Anthropological Center, TBS	Human	23.1	76.8	35.9	12.2	3.4	-16.4	10.9
G13 H15		Tsaghvli	SK	MBA/LBA	G-MBA	Grave 114	#2625	Anthropological Center, TBS	Human	45	149.6	44.3	15.1	3.4	-19.5	9.2
G13 H13		Tsaghvli	SK	MBA/LBA	G-MBA	Grave 51	#1931	Anthropological Center, TBS	Human	20.8	69.2	43.7	15.4	3.3	-19	11.7
G13 H12		Tsaghvli	SK	MBA/LBA	G-MBA	Grave 1	#1930	Anthropological Center, TBS	Human	52.3	174	40.4	14.3	3.3	-19.1	9.3
G13 H39	*	Treli	TBS	LBA	G-LBA	Burial 38	#1383	Anthropological Center, TBS	Human	35.6	140.4	41.1	14.8	3.2	-18.7	11.5
NAT H04		Natakhtari	MM	LBA	G-LBA	Burial 30	--	Mtskheta Museum	Human	28.2	112.4	41.5	14.9	3.2	-15.2	10.7
NAT H07	*	Natakhtari	MM	LBA	G-LBA	Burial 35	--	Mtskheta Museum	Human	22.2	88.8	42.5	15.3	3.2	-16.3	10.1
NAT H08	*	Natakhtari	MM	LBA	G-LBA	Burial 39	--	Mtskheta Museum	Human	22.2	87.9	40.3	14.3	3.3	-14.7	11
NAT H10	*	Natakhtari	MM	LBA	G-LBA	Burial 41	--	Mtskheta Museum	Human	25.2	100.2	40.3	14.6	3.2	-13.4	10.9
G13 H23		Kobala	KK	LBA	G-LBA	Grave 41	#2617	Anthropological Center, TBS	Human	28.1	111.6	40.7	14.7	3.2	-16	8.3
G13 H24		Kobala	KK	LBA	G-LBA	Grave 33	#2623	Anthropological Center, TBS	Human	13.3	52.1	40.6	14.1	3.3	-16.2	6.8
G13 H27		Tashiri, Irgan-chai	KK	LBA	G-LBA	Kurgan N°5	#2639	Anthropological Center, TBS	Human	21.4	85.2	40.4	14.5	3.2	-18.8	12.2
G13 H19		Abanoskhevi	MM	LBA	G-LBA	Grave 16	#2256	Anthropological Center, TBS	Human	7.2	23.9	37	11.8	3.6	-17.1	9.9
G13 H17		Abanoskhevi	MM	LBA	G-LBA	Grave 32	#2252	Anthropological Center, TBS	Human	15.1	50.3	37.9	13.6	3.2	-14.8	10.1
G13 H21		Abanoskhevi	MM	LBA	G-LBA	Grave 36	#2258	Anthropological Center, TBS	Human	24.7	82.3	40.5	14.5	3.2	-14.7	8.9
G13 H18		Abanoskhevi	MM	LBA	G-LBA	Grave 18	#2255	Anthropological Center, TBS	Human	9.4	33.9	38.3	13.5	3.3	-17.7	10.7
G13 H20		Abanoskhevi	MM	LBA	G-LBA	Grave 29	#2257	Anthropological Center, TBS	Human	13.9	46.1	35.1	12.2	3.3	-16.1	10.3
G13 H22		Abanoskhevi	MM	LBA	G-LBA	Grave 11	#2259	Anthropological Center, TBS	Human	24.1	80.3	38.9	13.6	3.3	-15.8	9.9
G13 H28		Chala, Algeti	KK	LBA	G-LBA	Grave 60	#2643	Anthropological Center, TBS	Human	34.2	134.6	43.4	15.8	3.2	-16.1	8.8
G13 H29		Dalari	KK	LBA	G-LBA	Grave 24	#2633	Anthropological Center, TBS	Human	35.6	141.3	41.1	14.8	3.2	-15.8	9.9
GRAK H01		Grakliani	SK	LBA/EIA	G-LBA	O.S. N2	Settlement	Tbilisi State University	Human	19.4	73.1	39	12.2	3.7	-16.7	11.5
GRAK H02		Grakliani	SK	LBA/EIA	G-LBA	IGOETI 2008 - #O.S 2I	Settlement	Tbilisi State University	Human	23.5	85	42.9	14.4	3.5	-16	11.1
GRAK H04		Grakliani	SK	LBA/EIA	G-LBA	IGOETI 2009 - N60 #13	Settlement	Tbilisi State University	Human	15.1	49.8	40.3	13.6	3.4	-15.4	8.6
G13 H34		Gantiadi	KK	LBA/EIA	G-LBA	Burial 100	#2670	Anthropological Center, TBS	Human	37.8	149.4	41.4	14.9	3.2	-17.5	9.9
GSA H01		Samtavro	MM	LBA/EIA	G-LBA	Burial 172	Burial 172	Georgian National Museum	Human	7.8	25.6	37.8	13.6	3.2	-16.3	7.3
GSA H02		Samtavro	MM	LBA/EIA	G-LBA	Burial 192	Burial 192	Georgian National Museum	Human	27.5	88.8	39	14.1	3.2	-17.4	9.9
GSA H03		Samtavro	MM	LBA/EIA	G-LBA	Burial 281	Burial 281	Georgian National Museum	Human	24.2	127.8	40.4	14.5	3.2	-17.1	9.1
TRE H01		Treli	TBS	LBA/EIA	G-LBA	Burial 7 Ind 1	--	Georgian National Museum	Human	31.2	104	39.1	14.3	3.2	-16.7	10
TRE H02		Treli	TBS	LBA/EIA	G-LBA	Burial 7 Ind 2	--	Georgian National Museum	Human	70.3	102.4	45.6	16.6	3.2	-16.6	9.6
TRE H03		Treli	TBS	LBA/EIA	G-LBA	Burial 7 Ind 3	--	Georgian National Museum	Human	36.3	120.4	42	15.7	3.1	-15.9	11.1
TRE H04		Treli	TBS	LBA/EIA	G-LBA	Burial 1	--	Georgian National Museum	Human	40.5	134.7	33.5	12.7	3.1	-16.8	10.1
TRE H05		Treli	TBS	LBA/EIA	G-LBA	Burial 12	--	Georgian National Museum	Human	10	33.3	34.4	12.8	3.1	-17.6	10.5
TRE H06		Treli	TBS	LBA/EIA	G-LBA	Burial 03	16-2012/68	Georgian National Museum	Human	57.6	162.5	36.7	13.2	3.2	-16.4	11.1
TRE H07	*	Treli	TBS	LBA/EIA	G-LBA	Burial 06	16-2012/69	Georgian National Museum	Human	41.7	129.5	38	13.7	3.2	-15.7	12.2
TRE H08		Treli	TBS	LBA/EIA	G-LBA	Burial 19	16-2012-77	Georgian National Museum	Human	29.9	97.6	33.4	12.4	3.1	-14.8	9.8
TRE H09		Treli	TBS	LBA/EIA	G-LBA	Burial 21	16-2012-78-3	Georgian National Museum	Human	20	63.1	35.3	13.1	3.1	-14.9	10.3
TRE H10		Treli	TBS	LBA/EIA	G-LBA	Burial 28 Ind 2	16-2012-65-1	Georgian National Museum	Human	35.4	114.8	38.1	14.2	3.1	-17.4	9.4
TRE H11		Treli	TBS	LBA/EIA	G-LBA	Burial 28 Ind 1	16-2012-75	Georgian National Museum	Human	26.8	84.4	36.4	13.5	3.1	-16.6	10.7
TRE H12		Treli	TBS	LBA/EIA	G-LBA	Burial 32	Treli 2008	Georgian National Museum	Human	63.1	182.1	33.9	12.6	3.1	-15	9.6
K02		Koban	NC	EIA	G-LBA	Burial 8 Skull 2	Y174 - 1493	Musée Confluences	Human	21.4	83.9	37.3	14	3.1	-12.4	7
K03		Koban	NC	EIA	G-LBA	Burial 2 Skull 3	M55- 1103	Musée Confluences	Human	14.5	150.3	42.3	15	3.2	-15.9	9.8
K04		Koban	NC	EIA	G-LBA	Burial 4 Skull 4	Y168 - 80-00 1491	Musée Confluences	Human	24.3	95.7	39.5	14.4	3.1	-16.5	9.5
K05		Koban	NC	EIA	G-LBA	Burial 7 Skull 5	Y171 - 1492	Musée Confluences	Human	10.6	42.2	40.7	14.5	3.2	-10	10.1
K06		Koban	NC	EIA	G-LBA	Burial 6 Skull 6	Y50 - 1113	Musée Confluences	Human	10.5	41.9	38.9	14	3.2	-15.4	9.7
KH1d		Koban	NC	EIA	G-LBA	Burial 9 Skull 1	--	Musée Confluences	Human	39.4	168.7	39.7	14.1	3.2	-16.2	9.4
KH1os		Koban	NC	EIA	G-LBA	Burial 9	--	Musée Confluences	Human	47.7	119.3	38.6	13.8	3.2	-16.3	9.5
Ki1		Kislodovsk	NC	EIA	G-LBA	--	M62 - 1092	Musée Confluences	Human	13.5	122.2	37.2	13.1	3.2	-15.6	10.4
SA2		Samtavro	MM	EIA	G-LBA	Skull 2	30-00 - 1108	Musée Confluences	Human	26.8	107.1	40.7	14.1	3.3	-18.7	7.7
SA3		Samtavro	MM	EIA	G-LBA	Skull 3	30-00 - 1109	Musée Confluences	Human	17.7	70.4	39	13.7	3.3	-18.3	9.3
ATS H03		Atskuri settlement	SJ	LIA	G-LBA	N°608	--	Tbilisi State University	Human	14.2	47.2	26.4	9.9	3.1	-17.3	8.9
NAT H01		Natakhtari	MM	LIA	G-LBA	Burial 24	--	Mtskheta Museum	Human	41.3	165.1	43	15.4	3.2	-15.4	9.4
SJ: Samtskhe-Javakheti
K: Kakheti
MM: Mtskheta-Mtianeti
SK: Shida-kartli
TBS: Tbilisi District
KK: Kevmo Kartli
NC: North Caucasus

## Sheet: Dataset S2 Animal data
Dataset S2, MARTIN et al. The place of millet in food globalization during Late Prehistory as evidenced by new bioarchaeological data from the Caucasus
Table S3.1		Animal individual elemental data (Yield, %C, %N, C:Na) and stable isotope ratios (δ13C & δ15N)
#LabCode	14C	Site	Region	Period	Chrono	Archaeo. Data	#Inventory	Stored Coll.	Group	mg Ext.	Yield (mg/g)	%C	%N	C:Na	δ13C	δ15N
ATS F01		Atskuri	SJ	MBA	G-MBA	Settlement	Tbilisi State University	Bos sp.	Bovid	49	162.6	41.8	15.9	3.1	-18.3	6.7
ATS F02		Atskuri	SJ	MBA	G-MBA	Settlement	Tbilisi State University	Bos sp.	Bovid	35.9	113.6	41.5	15.2	3.2	-18.5	3.4
ATS F03		Atskuri	SJ	MBA	G-MBA	Settlement	Tbilisi State University	Bos sp.	Bovid	32	105.6	40.4	15.3	3.1	-20	5.2
ATS F04		Atskuri	SJ	MBA	G-MBA	Settlement	Tbilisi State University	Bos sp.	Bovid	43.1	140.1	40.9	15.4	3.1	-17.8	4.6
ATS F05		Atskuri	SJ	MBA	G-MBA	Settlement	Tbilisi State University	Bos sp.	Bovid	7.9	25.4	39.4	15	3	-19.1	4.2
ATS F06		Atskuri	SJ	MBA	G-MBA	Settlement	Tbilisi State University	Bos sp.	Bovid	23.9	79.5	41.3	15.5	3.1	-17.2	4.3
ATS F07		Atskuri	SJ	MBA	G-MBA	Settlement	Tbilisi State University	Bos sp.	Bovid	41.9	133.1	40.9	15.4	3.1	-19.9	5.3
ATS F08		Atskuri	SJ	MBA	G-MBA	Settlement	Tbilisi State University	Bos sp.	Bovid	49.6	159.7	41.2	15.5	3.1	-19.4	4.6
ATS F09		Atskuri	SJ	MBA	G-MBA	Settlement	Tbilisi State University	Bos sp.	Bovid	11	36	29.4	10.9	3.1	-16.6	4.2
ATS F10		Atskuri	SJ	MBA	G-MBA	Settlement	Tbilisi State University	Bos sp.	Bovid	37.5	104.1	41.8	15.7	3.1	-17.5	3.7
ATS F11		Atskuri	SJ	MBA	G-MBA	Settlement	Tbilisi State University	Ovis/Capra	Caprid	40	127.9	41.2	15.5	3.1	-17.6	7.4
ATS F12		Atskuri	SJ	MBA	G-MBA	Settlement	Tbilisi State University	Ovis/Capra	Caprid	40.3	129	40.8	15.4	3.1	-19.6	2.1
ATS F13		Atskuri	SJ	MBA	G-MBA	Settlement	Tbilisi State University	Ovis/Capra	Caprid	43.3	143.9	42	15.8	3.1	-18.1	3.4
ATS F14		Atskuri	SJ	MBA	G-MBA	Settlement	Tbilisi State University	Ovis/Capra	Caprid	23.5	74.5	41.3	15.4	3.1	-18	3.6
ATS F15		Atskuri	SJ	MBA	G-MBA	Settlement	Tbilisi State University	Ovis/Capra	Caprid	33.7	111	38.9	14.6	3.1	-19.1	4.7
ATS F16		Atskuri	SJ	MBA	G-MBA	Settlement	Tbilisi State University	Ovis/Capra	Caprid	54.2	171.8	41.5	15.7	3.1	-19.8	4.1
ATS F17		Atskuri	SJ	MBA	G-MBA	Settlement	Tbilisi State University	Ovis/Capra	Caprid	37.7	124.9	40.4	15.3	3.1	-18.4	4.8
ATS F18		Atskuri	SJ	MBA	G-MBA	Settlement	Tbilisi State University	Ovis/Capra	Caprid	29.1	87.8	37.7	14	3.1	-18.7	3.7
ATS F19		Atskuri	SJ	MBA	G-MBA	Settlement	Tbilisi State University	Ovis/Capra	Caprid	33	109.2	41.7	15.7	3.1	-18.8	3
ATS F29		Atskuri	SJ	MBA	G-MBA	Settlement	Tbilisi State University	Equus sp.	Equid	32	100.1	41.9	15.6	3.1	-18.2	4.6
ATS F30		Atskuri	SJ	MBA	G-MBA	Settlement	Tbilisi State University	Gallus sp.	Fowl	44.1	141.2	41.5	15.3	3.1	-17.9	8.1
ATS F20		Atskuri	SJ	MBA	G-MBA	Settlement	Tbilisi State University	Sus scrofa	Suid	24.4	74.2	40.5	15.1	3.1	-18.1	7.2
ATS F21		Atskuri	SJ	MBA	G-MBA	Settlement	Tbilisi State University	Sus scrofa	Suid	27.4	85.9	41.2	15.4	3.1	-19.1	5.4
ATS F22		Atskuri	SJ	MBA	G-MBA	Settlement	Tbilisi State University	Sus scrofa	Suid	32.7	106.1	39.4	14.5	3.1	-17.8	8
ATS F23		Atskuri	SJ	MBA	G-MBA	Settlement	Tbilisi State University	Sus scrofa	Suid	31.9	102.1	41.5	15.4	3.1	-19	6.1
ATS F24		Atskuri	SJ	MBA	G-MBA	Settlement	Tbilisi State University	Sus scrofa	Suid	43.6	143.2	41.4	15.5	3.1	-19.5	7.9
ATS F25		Atskuri	SJ	MBA	G-MBA	Settlement	Tbilisi State University	Sus scrofa	Suid	48	156.9	41.1	15.4	3.1	-20	6.2
ATS F26		Atskuri	SJ	MBA	G-MBA	Settlement	Tbilisi State University	Sus scrofa	Suid	23.9	78.7	42	15.6	3.1	-18	4.8
ATS F27		Atskuri	SJ	MBA	G-MBA	Settlement	Tbilisi State University	Sus scrofa	Suid	8.7	27.7	40.2	15	3.1	-19.3	6.2
ATS F28		Atskuri	SJ	MBA	G-MBA	Settlement	Tbilisi State University	Sus scrofa	Suid	6.2	20.6	40.6	14.9	3.2	-17.8	6.9
ATS F31		Atskuri	SJ	MBA	G-MBA	Settlement	Tbilisi State University	Small game		58	193	42.1	15.7	3.1	-20	6
GAN F04	*	Gantiadi	KK	MBA	G-MBA	Settlement	Dmanisi Museum	Bos sp.	Bovid	16.8	46.1	36.9	13.3	3.2	-18.2	6.2
KAR F06	*	Karataki	KK	MBA	G-MBA	settlement	Dmanisi Museum	Bos sp.	Bovid	21.6	86.1	37.6	13.6	3.2	-16.1	6
KAR F07		Karataki	KK	MBA	G-MBA	settlement	Dmanisi Museum	Bos sp.	Bovid	12.3	49	39.5	14.3	3.2	-16.9	7.6
KAR F08		Karataki	KK	MBA	G-MBA	settlement	Dmanisi Museum	Bos sp.	Bovid	11.7	46.8	36.8	13.3	3.2	-16.6	6.2
GANF03		Gantiadi	KK	MBA	G-MBA	settlement	Dmanisi Museum	Bos primigenius	Wild herbivore	24.6	98.3	40.6	14.6	3.2	-15.5	6.7
KAR F09		Karataki	KK	MBA	G-MBA	settlement	Dmanisi Museum	Canis sp.	Canid	14.7	58.8	37.1	13.2	3.2	-15.8	8.1
GANF01		Gantiadi	KK	MBA	G-MBA	settlement	Dmanisi Museum	Ovis/Capra	Caprid	45.3	180.9	42.2	14.9	3.3	-19.4	6.7
GANF02		Gantiadi	KK	MBA	G-MBA	settlement	Dmanisi Museum	Ovis/Capra	Caprid	17.9	71.7	40.3	14.3	3.3	-18.9	7.1
KAR F01		Karataki	KK	MBA	G-MBA	settlement	Dmanisi Museum	Ovis/Capra	Caprid	7.4	29.5	37.3	13.2	3.3	-17.6	6.1
KAR F02		Karataki	KK	MBA	G-MBA	settlement	Dmanisi Museum	Ovis/Capra	Caprid	13.2	52.8	37.9	13.7	3.2	-18.8	7
KAR F03		Karataki	KK	MBA	G-MBA	settlement	Dmanisi Museum	Ovis/Capra	Caprid	4.1	16.4	34.9	11.7	3.5	-20	6.2
KAR F04		Karataki	KK	MBA	G-MBA	settlement	Dmanisi Museum	Ovis/Capra	Caprid	8.8	35.1	40.9	13.8	3.4	-18.4	5.8
KAR F05		Karataki	KK	MBA	G-MBA	settlement	Dmanisi Museum	Ovis/Capra	Caprid	5	20	31.8	11.2	3.3	-19.4	6.9
ABA F06		Abanoskhevi	MM	MBA	G-MBA	Burial 24	Dusheti Museum	Bos sp.	Bovid	19	67.3	37.7	13.3	3.3	-18.3	5.6
ABA F07		Abanoskhevi	MM	MBA	G-MBA	Burial 34	Dusheti Museum	Bos sp.	Bovid	21	69.1	37.6	13.1	3.3	-18.1	5.2
NAT F07		Natakhtari	MM	MBA	G-MBA	Burial 28	Mtskheta Museum	Bos domesticus	Bovid	18.5	73.7	39.3	14.4	3.2	-18.4	6.8
GS F10		Samtavro	MM	MBA	G-MBA	Pit Grave 243	Mtskheta Museum	Bos taurus	Bovid	6.1	18.8	32	11.6	3.2	-18.8	6.2
GS F11		Samtavro	MM	MBA	G-MBA	Pit Grave 243	Mtskheta Museum	Bos taurus	Bovid	6.4	20.8	25.7	8.4	3.5	-18	5.6
SAM F03		Samtavro	MM	MBA	G-MBA	Settlement	Mtskheta Museum	Bos sp.	Bovid	17.8	71.3	37.3	13.4	3.2	-18.7	7.6
TSI F01		Tsitsamuri	MM	MBA	G-MBA	Burial 13	Mtskheta Museum	Bos sp.	Bovid	11.1	44.7	35.9	13.2	3.2	-17.9	5.3
TSI F02		Tsitsamuri	MM	MBA	G-MBA	Burial 13	Mtskheta Museum	Bos sp.	Bovid	23.7	94.5	41.6	15.2	3.2	-15.2	6.1
TSI F03		Tsitsamuri	MM	MBA	G-MBA	Burial 13	Mtskheta Museum	Bos sp.	Bovid	12.3	48.9	37.6	13.7	3.2	-15.3	5.7
TSI F04		Tsitsamuri	MM	MBA	G-MBA	Burial 13	Mtskheta Museum	Bos sp.	Bovid	17.1	68.5	40.3	14.7	3.2	-15.8	6.2
TSI F05		Tsitsamuri	MM	MBA	G-MBA	Burial 13	Mtskheta Museum	Bos sp.	Bovid	20	79.7	40.2	14.5	3.2	-17.1	5.4
TSI F06		Tsitsamuri	MM	MBA	G-MBA	Burial 13	Mtskheta Museum	Bos sp.	Bovid	18.4	73.4	40	14.4	3.2	-15.9	5
TSI F07		Tsitsamuri	MM	MBA	G-MBA	Burial 13	Mtskheta Museum	Bos sp.	Bovid	22.1	88.4	39.9	14.5	3.2	-16.8	6
ABA F01		Abanoskhevi	MM	MBA	G-MBA	Burial 20	Dusheti Museum	Ovis/Capra	Caprid	24.4	87.6	44.8	15.8	3.3	-19.4	5.4
ABA F02		Abanoskhevi	MM	MBA	G-MBA	Burial 24	Dusheti Museum	Ovis/Capra	Caprid	5.6	20.3	37.9	13.3	3.3	-18.1	6.3
ABA F03		Abanoskhevi	MM	MBA	G-MBA	Burial 34	Dusheti Museum	Ovis/Capra	Caprid	17.4	62.3	41.1	14.6	3.3	-19.3	5.8
ABA F04		Abanoskhevi	MM	MBA	G-MBA	Burial 34	Dusheti Museum	Ovis/Capra	Caprid	26.7	93.7	41.1	14.6	3.3	-18.8	5.3
ABA F05	*	Abanoskhevi	MM	MBA	G-MBA	Burial 34	Dusheti Museum	Ovis/Capra	Caprid	11.5	31.6	40.2	14.4	3.2	-19.4	4.2
NAT F02		Natakhtari	MM	MBA	G-MBA	Burial 16	Mtskheta Museum	Ovis/Capra	Caprid	11	44	37.9	13.8	3.2	-18	6.4
NAT F03		Natakhtari	MM	MBA	G-MBA	Burial 20	Mtskheta Museum	Ovis/Capra	Caprid	8.6	34.3	39.9	14.3	3.2	-17.5	7.6
NAT F04	*	Natakhtari	MM	MBA	G-MBA	Burial 21	Mtskheta Museum	Ovis/Capra	Caprid	25.4	101.9	40	14.5	3.2	-17.9	8.5
NAT F05		Natakhtari	MM	MBA	G-MBA	Burial 28	Mtskheta Museum	Ovis/Capra	Caprid	21.8	87.5	40.2	14.6	3.2	-18.2	6.7
NAT F06		Natakhtari	MM	MBA	G-MBA	Burial 28	Mtskheta Museum	Ovis/Capra	Caprid	12.5	50.1	36.9	13.5	3.2	-17.7	7
NAT.F01		Natakhtari	MM	MBA	G-MBA	Burial 13	Mtskheta Museum	Ovis/Capra	Caprid	10	40	36.6	13.1	3.2	-16.4	5.7
SAM F01		Samtavro	MM	MBA	G-MBA	Settlement	Mtskheta Museum	Ovis/Capra	Caprid	42.9	171.8	39.4	14.3	3.2	-19.4	7
SAM F02		Samtavro	MM	MBA	G-MBA	Settlement	Mtskheta Museum	Ovis/Capra	Caprid	9.2	36.5	43.6	15.8	3.2	-19	5.9
TSI F08		Tsitsamuri	MM	MBA	G-MBA	Burial 13	Mtskheta Museum	Ovis/Capra	Caprid	15.2	60.6	39.1	14.3	3.2	-19.2	6
TSI F09		Tsitsamuri	MM	MBA	G-MBA	Burial 13	Mtskheta Museum	Ovis/Capra	Caprid	13.4	53.8	37.2	13.6	3.2	-15.5	4.4
TSI F10	*	Tsitsamuri	MM	MBA	G-MBA	Burial 13	Mtskheta Museum	Ovis/Capra	Caprid	16.3	64.8	33.9	12.1	3.2	-19	6.2
ABA F08		Abanoskhevi	MM	MBA	G-MBA	Burial 20	Dusheti Museum	Sus scrofa	Suid	21.1	92.5	40.9	14.5	3.3	-21.2	6.5
SAM F04	*	Samtavro	MM	MBA	G-MBA	Settlement	Mtskheta Museum	Cervus sp.	Wild herbivore	18.3	63.7	29.2	10.3	3.3	-20.4	3.9
TSA F01		Tsaghvli	SK	MBA	G-MBA	1978 - Burial 15	Kashuri Museum	Ovis/Capra	Caprid	10.3	11.3	40.7	14.5	3.3	-18.8	5.8
TSA F02		Tsaghvli	SK	MBA	G-MBA	1978 - Burial 56	Kashuri Museum	Ovis/Capra	Caprid	17.4	62.9	41.8	14.1	3.4	-19.3	7.9
ABA F13		Abanoskhevi	MM	LBA	G-LBA	Burial 3	Dusheti Museum	Bos sp.	Bovid	23.3	86.3	35	12.4	3.3	-17.8	5.2
ABA F14		Abanoskhevi	MM	LBA	G-LBA	Burial 21	Dusheti Museum	Bos sp.	Bovid	14.9	55.9	31.3	11.1	3.3	-19.9	5.2
ABA F15		Abanoskhevi	MM	LBA	G-LBA	Burial 16	Dusheti Museum	Bos sp.	Bovid	13.6	51.8	29.9	10.8	3.2	-18.3	6.2
ABA F09		Abanoskhevi	MM	LBA	G-LBA	Burial 3	Dusheti Museum	Ovis/Capra	Caprid	18.6	62.6	40.3	14.3	3.3	-18.5	7.7
ABA F10		Abanoskhevi	MM	LBA	G-LBA	Burial 15	Dusheti Museum	Ovis sp.	Caprid	12.7	44.1	30.2	10.7	3.3	-17.1	5.3
ABA F11	*	Abanoskhevi	MM	LBA	G-LBA	Burial 16	Dusheti Museum	Ovis/Capra	Caprid	14.3	40.3	35.2	12.9	3.2	-19.4	5.5
ABA F12		Abanoskhevi	MM	LBA	G-LBA	Burial 16	Dusheti Museum	Ovis/Capra	Caprid	13.2	47.1	35.7	12.6	3.3	-16.8	6
ABA F16		Abanoskhevi	MM	LBA	G-LBA	Burial 3	Dusheti Museum	Equus caballus	Equid	14.5	53.2	33.2	11.9	3.2	-20.9	5.2
ABA F17		Abanoskhevi	MM	LBA	G-LBA	Burial 3	Dusheti Museum	Equus caballus	Equid	4.1	14.8	20.4	6.7	3.5	-18.5	5.9
GS F06		Samtavro	MM	LBA/EIA	G-LBA	Burial 58c	Georgian National Museum	Bos taurus	Bovid	35	113.3	36	12.9	3.2	-17.2	4.5
GS F07		Samtavro	MM	LBA/EIA	G-LBA	Burial 160	Georgian National Museum	Bos taurus	Bovid	43.9	131.4	43.9	15.9	3.2	-15.6	4.4
GS F08		Samtavro	MM	LBA/EIA	G-LBA	Burial 168	Georgian National Museum	Bos taurus	Bovid	33.7	108.4	40.2	14.5	3.2	-14.7	5.2
GS F01		Samtavro	MM	LBA/EIA	G-LBA	Burial 17	Georgian National Museum	Ovis/Capra	Caprid	19.9	65.4	37.4	13.4	3.2	-19.7	4
GS F02		Samtavro	MM	LBA/EIA	G-LBA	Burial 17	Georgian National Museum	Ovis aries	Caprid	28.6	93.4	37.3	13.4	3.2	-20.1	4.5
GS F03		Samtavro	MM	LBA/EIA	G-LBA	Burial 153	Georgian National Museum	Ovis/Capra	Caprid	27.4	95.1	39.9	14.5	3.2	-13.9	7
GS F04		Samtavro	MM	LBA/EIA	G-LBA	Burial 156	Georgian National Museum	Ovis/Capra	Caprid	16.4	53.8	39.4	13.9	3.3	-19.7	6.2
GS F05		Samtavro	MM	LBA/EIA	G-LBA	Burial 160	Georgian National Museum	Ovis/Capra	Caprid	11.7	37.8	40	14.2	3.3	-19.7	5.5
TRE F07		Treligorebi	TBS	LBA/EIA	G-LBA	Settlement - Sq E3	Georgian National Museum	Bos sp.	Bovid	14	46.6	39	14.2	3.2	-13.8	7.1
TRE F09		Treligorebi	TBS	LBA/EIA	G-LBA	Settlement - Sq E3	Georgian National Museum	Bos sp.	Bovid	6.8	22.6	43	15.7	3.2	-15.4	5
TRE F11		Treligorebi	TBS	LBA/EIA	G-LBA	Settlement - Sq C3	Georgian National Museum	Bos sp.	Bovid	29	96.7	41.6	15.3	3.2	-18.3	4.4
TRE F12		Treligorebi	TBS	LBA/EIA	G-LBA	Settlement - Sq C3	Georgian National Museum	Bos sp.	Bovid	33.7	112.3	40.8	14.9	3.2	-16.2	8
TRE F19		Treligorebi	TBS	LBA/EIA	G-LBA	Settlement - Sq C3	Georgian National Museum	Bos sp.	Bovid	19.1	62.4	41.3	15	3.2	-18.3	5.5
TRE F20		Treligorebi	TBS	LBA/EIA	G-LBA	Settlement - Sq E3	Georgian National Museum	Bos sp.	Bovid	28	85.2	42.5	15.4	3.2	-19.4	4.6
TRE F01		Treligorebi	TBS	LBA/EIA	G-LBA	Settlement - Sq E3	Georgian National Museum	Ovis sp.	Caprid	13.7	44.8	38.3	13.8	3.2	-16.1	8
TRE F03		Treligorebi	TBS	LBA/EIA	G-LBA	Settlement - Sq C3	Georgian National Museum	Ovis sp.	Caprid	41.4	137.9	43.2	15.7	3.2	-20.4	5.5
TRE F18		Treligorebi	TBS	LBA/EIA	G-LBA	Settlement - Sq C3	Georgian National Museum	Ovis sp.	Caprid	34.8	110.4	42.1	15.3	3.2	-16.8	6.8
TRE F56	*	Treligorebi	TBS	LBA/EIA	G-LBA	Settlement	Georgian National Museum	Ovis/Capra	Caprid	9.1	29	35	12.3	3.3	-17.3	5.3
TRE F16		Treligorebi	TBS	LBA/EIA	G-LBA	Settlement - Sq E3	Georgian National Museum	Sus scrofa	Suid	16.2	52.8	40	14.4	3.2	-17.8	6.7
KF131.3		Koban	NC	EIA	G-LBA	Tombeau 9	Musée Confluences	Ovicaprid	Caprid	38.8	94.5	43.3	15.3	3.2	-20.3	6.5
KF131.4		Koban	NC	EIA	G-LBA	Tombeau 9	Musée Confluences	Ovicaprid	Caprid	28.9	72.1	39.5	14.7	3.1	-20.8	4.1
KF131.2		Koban	NC	EIA	G-LBA	Tombeau 9	Musée Confluences	Sus sp	Suid	25.8	64.4	36.6	12.9	3.2	-20.4	6.8
TRE F55	*	Treligorebi	TBS	EIA	G-LBA	Settlement	Georgian National Museum	Ovis/Capra	Caprid	34.7	101.3	40	14.6	3.2	-13.7	6.4
TRE F43	*	Treligorebi	TBS	EIA	G-LBA	Settlement	Georgian National Museum	Cervus sp.	Wild herbivore	11	32.7	39.6	14.5	3.2	-14.7	7.7
SJ: Samtskhe-Javakheti
KK: Kevmo Kartli
MM: Mtskheta-Mtianeti
SK: Shida-kartli
NC: North Caucasus
TBS: Tbilisi District
